# Supplementary material for: Interaction between Omeprazole and Gliclazide in Relation to CYP2C19 Phenotype
Source: J Pers Med. 2021 May 3;11(5):367. doi: 10.3390/jpm11050367 (PMC8147656; doi:10.3390/jpm11050367)
Supplement: Supplementary file 1 [file jpm-11-00367-s001.zip]

Archive with 1 entries (1 files):
- jpm-1162446-supplementary.xlsx
