# Supplementary material for: Interaction between Omeprazole and Gliclazide in Relation to CYP2C19 Phenotype
Source: J Pers Med. 2021 May 3;11(5):367. doi: 10.3390/jpm11050367 (PMC8147656; doi:10.3390/jpm11050367)
Supplement: Supplementary file 1 [file jpm-11-00367-s001.zip › jpm-1162446-supplementary.xlsx]

## Sheet: Supplementary Figure 1
	Supplementary Figure S1 Simulation of the amount of active CYP2C19 during 5-day dosing with 40 mg of omeprazole once daily

## Sheet: Supplementary Figure 2
	a.								b.
	Supplementary Figure S2 Mean dissolution profiles of the half of the 80 mg Diprian® tablets (a) and 60 mg Diaprel® MR tablets (b)
